# Supplementary material for: Fast Evolving Glioblastoma in a Pregnant Woman: Diagnostic and Therapeutic Challenges
Source: Diagnostics (Basel). 2025 Jul 22;15(15):1836. doi: 10.3390/diagnostics15151836 (PMC12345949; doi:10.3390/diagnostics15151836)
Supplement: Supplementary file 1 [file diagnostics-15-01836-s001.zip]

Archive with 1 entries (1 files):
- diagnostics-3675942-supplementary.pdf
